# Supplementary material for: Diet and Leukocyte Telomere Length in a Population with Extended Longevity: The Costa Rican Longevity and Healthy Aging Study (CRELES)
Source: Nutrients. 2021 Jul 28;13(8):2585. doi: 10.3390/nu13082585 (PMC8401744; doi:10.3390/nu13082585)
Supplement: Supplementary file 1 [file nutrients-13-02585-s001.zip]

Archive with 3 entries (3 files):
- Supplementary Figure 1.pdf
- Supplementary Table S1.pdf
- Supplementary Table S2.pdf
